# Supplementary material for: Optimization of Micropump Performance Utilizing a Single Membrane with an Active Check Valve
Source: Micromachines (Basel). 2017 Dec 21;9(1):1. doi: 10.3390/mi9010001 (PMC6187502; doi:10.3390/mi9010001)
Supplement: Supplementary file 1 [file micromachines-09-00001-s001.zip]

Archive with 1 entries (1 files):
- micromachines-248402-supplementary.wmv
